# Supplementary material for: Effect of vermicompost and lime on faba bean (Vicia faba L.) grain yield and soil properties on non-responsive acidic soils of Western Amhara, Ethiopia
Source: PLoS One. 2025 Oct 21;20(10):e0334687. doi: 10.1371/journal.pone.0334687 (PMC12539736; doi:10.1371/journal.pone.0334687)
Supplement: S1 Data — (XLSX) [file pone.0334687.s001.xlsx]

## Sheet: Faba beanGrain yield data
Treatments	VC	Lime	Replication	Grain yield (kg/ha)	Biomass yield (kg/ha)
VC1LZ	5	Zero	1	2204.15	6508.33
VC2LZ	10	Zero	1	3445.65	9250
VC3LF	15	Half	1	2543.86	9025
VC0LZ	0	Zero	1	314.326	1225
VC1LH	5	Half	1	1416.7	5433.33
VC0LF	0	Full	1	642.7	2150
VC2LF	10	Full	1	2937.27	8425
VC0LH	0	Half	1	1880.68	4766.67
VC2LH	10	Half	1	3754.17	9600
VC1LF	5	Full	1	2304.2	7283.33
VC3LZ	15	Zero	1	2945.26	8525
VC3LH	15	Half	1	2355.1	8475
VC0LH	0	Half	2	1611.82	5025
VC2LF	10	Full	2	2739.57	8791.67
VC0LZ	0	Zero	2	209.8	1850
VC1LZ	5	Zero	2	1839.12	5933.33
VC3LH	15	Half	2	3677.09	11033.3
VC3LF	15	Full	2	3342.26	9225
VC2LZ	10	Zero	2	2837.33	8450
VC2LH	10	Half	2	2513	6616.67
VC0LF	0	Full	2	940.339	2291.67
VC1LF	5	Full	2	2204.49	6041.67
VC1LH	5	Full	2	2808.09	7075
VC3LZ	15	Zero	2	2933.77	8841.67
VC2LF	10	Full	3	2374.2	8083.33
VC2LH	10	Half	3	3000.44	7133.33
VC3LH	15	Half	3	3378.73	8075
VC1LZ	5	Zero	3	1585.45	5025
VC0LH	0	Half	3	715.2	2191.67
VC0LZ	0	Half	3	467.63	1666.67
VC1LH	5	Half	3	2606.58	7383.33
VC3LZ	15	Zero	3	3277.56	9358.33
VC2LZ	10	Zero	3	2263.8	7333.33
VC1LF	5	Full	3	2960.1	7183.33
VC0LF	0	Full	3	1051.24	3350
VC3LF	15	Full	3	2476.68	7941.67
VC1LZ	5	Zero	1	1200.3	5075
VC2LZ	10	Zero	1	1900.16	7141.67
VC3LF	15	Half	1	2206.5	7800
VC0LZ	0	Zero	1	111.3	4625
VC1LH	5	Half	1	1531.06	4816.67
VC0LF	0	Full	1	1144.75	3375
VC2LF	10	Full	1	1678.36	6433.33
VC0LH	0	Half	1	1179.33	3066.67
VC2LH	10	Half	1	1904.99	4708.33
VC1LF	5	Full	1	2726.53	6666.67
VC3LZ	15	Zero	1	2033.2	6308.33
VC3LH	15	Half	1	1572.75	6325
VC0LH	0	Half	2	1606.4	4125
VC2LF	10	Full	2	2174.62	6225
VC0LZ	0	Zero	2	417.117	1350
VC1LZ	5	Zero	2	917.333	3383.33
VC3LH	15	Half	2	1211.17	5900
VC3LF	15	Full	2	2509.9	5216.67
VC2LZ	10	Zero	2	1554.58	4175
VC2LH	10	Half	2	1253.23	4358.33
VC0LF	0	Full	2	741.2	1508.33
VC1LF	5	Full	2	2203.1	2575
VC1LH	5	Full	2	1125.96	3808.33
VC3LZ	15	Zero	2	1467.2	4408.33
VC2LF	10	Full	3	1687.73	4925
VC2LH	10	Half	3	2465.9	3233.33
VC3LH	15	Half	3	1049.75	3891.67
VC1LZ	5	Zero	3	962.939	2708.33
VC0LH	0	Half	3	715.2	1425
VC0LZ	0	Half	3	299.511	1016.67
VC1LH	5	Half	3	1468.2	4875
VC3LZ	15	Zero	3	1358.49	4550
VC2LZ	10	Zero	3	1775.74	4750
VC1LF	5	Full	3	1567.12	4650
VC0LF	0	Full	3	1069.67	2891.67
VC3LF	15	Full	3	1823.35	7116.67
VC1LZ	5	Zero	1	1122.09	2400
VC2LZ	10	Zero	1	1997.56	4133.33
VC3LF	15	Half	1	2381.76	5450
VC0LZ	0	Zero	1	0	0
VC1LH	5	Half	1	1806.87	3645.83
VC0LF	0	Full	1	140.159	500
VC2LF	10	Full	1	3085.16	5933.33
VC0LH	0	Half	1	0	0
VC2LH	10	Half	1	1824	3416.67
VC1LF	5	Full	1	2295.51	4308.33
VC3LZ	15	Zero	1	2033.2	5000
VC3LH	15	Half	1	2971.45	5716.67
VC0LH	0	Half	2	331.833	816.667
VC2LF	10	Full	2	2833.51	5233.33
VC0LZ	0	Zero	2	0	0
VC1LZ	5	Zero	2	1298.8	4216.67
VC3LH	15	Half	2	3327.61	6316.67
VC3LF	15	Full	2	2509.9	7716.67
VC2LZ	10	Zero	2	2903.22	5683.33
VC2LH	10	Half	2	3157.36	2350
VC0LF	0	Full	2	209.556	633.333
VC1LF	5	Full	2	1909.31	3633.33
VC1LH	5	Full	2	1541.71	3050
VC3LZ	15	Zero	2	1995.52	4316.67
VC2LF	10	Full	3	2374.2	5166.67
VC2LH	10	Half	3	2484.33	4783.33
VC3LH	15	Half	3	2708.77	4883.33
VC1LZ	5	Zero	3	1665.82	3050
VC0LH	0	Half	3	258.378	683.333
VC0LZ	0	Half	3	115.852	491.667
VC1LH	5	Half	3	1568.26	3033.33
VC3LZ	15	Zero	3	1507.25	2979.17
VC2LZ	10	Zero	3	2263.8	1766.67
VC1LF	5	Full	3	2443.82	4891.67
VC0LF	0	Full	3	694.1	2700
VC3LF	15	Full	3	3096.75	6133.33
VC1LZ	5	Zero	1	816.515	1733.33
VC2LZ	10	Zero	1	1762.52	3216.67
VC3LF	15	Half	1	2035.08	4066.67
VC0LZ	0	Zero	1	0	0
VC1LH	5	Half	1	0	0
VC0LF	0	Full	1	169.217	483.333
VC2LF	10	Full	1	1782.09	3283.33
VC0LH	0	Half	1	0	0
VC2LH	10	Half	1	1959.49	3616.67
VC1LF	5	Full	1	1386.13	2650
VC3LZ	15	Zero	1	2033.2	5283.33
VC3LH	15	Half	1	2011.1	3716.67
VC0LH	0	Half	2	0	0
VC2LF	10	Full	2	2587.8	4683.33
VC0LZ	0	Zero	2	0	0
VC1LZ	5	Zero	2	853.977	1383.33
VC3LH	15	Half	2	2453.6	2357.14
VC3LF	15	Full	2	2509.9	2816.67
VC2LZ	10	Zero	2	2310.9	1733.33
VC2LH	10	Half	2	2513	6433.33
VC0LF	0	Full	2	741.2	3316.67
VC1LF	5	Full	2	1698.77	3233.33
VC1LH	5	Full	2	257.259	716.667
VC3LZ	15	Zero	2	1507.96	3000
VC2LF	10	Full	3	2218.36	4016.67
VC2LH	10	Half	3	2747.21	4633.33
VC3LH	15	Half	3	2143.56	3850
VC1LZ	5	Zero	3	536.539	1250
VC0LH	0	Half	3	265.674	666.667
VC0LZ	0	Half	3	0	0
VC1LH	5	Half	3	1468.2	3375
VC3LZ	15	Zero	3	1902.11	3750
VC2LZ	10	Zero	3	2135.24	4016.67
VC1LF	5	Full	3	2156	5250
VC0LF	0	Full	3	759.905	1523.81
VC3LF	15	Full	3	2105.07	4316.67

## Sheet: Soil data
Trts	VC	Lime	Rep	pH	Ex.Acidity
VC1LZ	5	Zero	1	5.22	1.104
VC2LZ	10	Zero	1	5.16	1.36
VC3LF	15	Half	1	5.15	1.312
VC0LZ	0	Zero	1	5.16	1.744
VC1LH	5	Half	1	5.15	1.664
VC0LF	0	Full	1	5.2	1.696
VC2LF	10	Full	1	5.22	1.224
VC0LH	0	Half	1	5.14	1.456
VC2LH	10	Half	1	5.6	0.312
VC1LF	5	Full	1	5.3	1.432
VC3LZ	15	Zero	1	5.2	1.016
VC3LH	15	Half	1	5.4	0.504
VC0LH	0	Half	2	5.38	1.064
VC2LF	10	Full	2	5.3	0.952
VC0LZ	0	Zero	2	5.2	1.744
VC1LZ	5	Zero	2	5.18	1.608
VC3LH	15	Half	2	5.17	1.696
VC3LF	15	Full	2	5.12	1.144
VC2LZ	10	Zero	2	5.06	2
VC2LH	10	Half	2	5.05	2.024
VC0LF	0	Full	2	5.38	0.784
VC1LF	5	Full	2	5.16	1.36
VC1LH	5	Full	2	5.14	1.448
VC3LZ	15	Zero	2	5.18	1.312
VC2LF	10	Full	3	5.24	1.52
VC2LH	10	Half	3	5	1.304
VC3LH	15	Half	3	5.18	1.592
VC1LZ	5	Zero	3	5.28	1.6
VC0LH	0	Half	3	5.24	1.512
VC0LZ	0	Half	3	5.2	1.264
VC1LH	5	Half	3	5.28	1.44
VC3LZ	15	Zero	3	5.31	1.296
VC2LZ	10	Zero	3	5.33	1.808
VC1LF	5	Full	3	5.38	0.856
VC0LF	0	Full	3	5.4	0.256
VC3LF	15	Full	3	5.27	1.192
VC1LZ	5	Zero	1	6.04	0.448
VC2LZ	10	Zero	1	5.4	1.392
VC3LF	15	Half	1	5.41	1.296
VC0LZ	0	Zero	1	5.45	1.728
VC1LH	5	Half	1	5.36	1.608
VC0LF	0	Full	1	5.36	0.904
VC2LF	10	Full	1	5.59	1.056
VC0LH	0	Half	1	5.46	1.544
VC2LH	10	Half	1	5.51	0.32
VC1LF	5	Full	1	6.24	0.904
VC3LZ	15	Zero	1	5.7	1.016
VC3LH	15	Half	1	5.44	1.152
VC0LH	0	Half	2	5.46	0.76
VC2LF	10	Full	2	5.72	1.12
VC0LZ	0	Zero	2	5.56	1.288
VC1LZ	5	Zero	2	5.4	1.232
VC3LH	15	Half	2	5.45	1.344
VC3LF	15	Full	2	5.5	1.584
VC2LZ	10	Zero	2	5.5	1.304
VC2LH	10	Half	2	5.43	1.304
VC0LF	0	Full	2	5.52	1.096
VC1LF	5	Full	2	5.55	0.696
VC1LH	5	Full	2	5.63	1.216
VC3LZ	15	Zero	2	5.51	1.784
VC2LF	10	Full	3	5.43	0.752
VC2LH	10	Half	3	5.67	1.304
VC3LH	15	Half	3	5.43	1.68
VC1LZ	5	Zero	3	5.39	1.16
VC0LH	0	Half	3	5.43	1.12
VC0LZ	0	Half	3	5.44	1.288
VC1LH	5	Half	3	5.38	1.52
VC3LZ	15	Zero	3	5.28	1.76
VC2LZ	10	Zero	3	5.38	1.48
VC1LF	5	Full	3	5.84	0.504
VC0LF	0	Full	3	5.45	1.448
VC3LF	15	Full	3	5.44	1.352
VC1LZ	5	Zero	1	5.42	2.632
VC2LZ	10	Zero	1	5.28	2.352
VC3LF	15	Half	1	6.62	0.568
VC0LZ	0	Zero	1	5.6	2.952
VC1LH	5	Half	1	5.72	0.608
VC0LF	0	Full	1	5.91	0.4
VC2LF	10	Full	1	6.25	0.504
VC0LH	0	Half	1	5.95	0.656
VC2LH	10	Half	1	6.09	0.736
VC1LF	5	Full	1	6.56	0.616
VC3LZ	15	Zero	1	5.62	3.208
VC3LH	15	Half	1	6.22	0.736
VC0LH	0	Half	2	5.52	3.008
VC2LF	10	Full	2	5.65	1.624
VC0LZ	0	Zero	2	5.35	3.48
VC1LZ	5	Zero	2	5.2	3.704
VC3LH	15	Half	2	5.8	1.272
VC3LF	15	Full	2	5.98	1.024
VC2LZ	10	Zero	2	5.4	3.064
VC2LH	10	Half	2	6.32	0.76
VC0LF	0	Full	2	6.03	0.944
VC1LF	5	Full	2	5.76	1.744
VC1LH	5	Full	2	5.51	2.56
VC3LZ	15	Zero	2	5.44	2.952
VC2LF	10	Full	3	6.02	0.984
VC2LH	10	Half	3	6.03	0.832
VC3LH	15	Half	3	5.66	1.352
VC1LZ	5	Zero	3	5.4	2.968
VC0LH	0	Half	3	6.34	0.528
VC0LZ	0	Half	3	4.76	3.896
VC1LH	5	Half	3	5.38	2.352
VC3LZ	15	Zero	3	4.95	3.72
VC2LZ	10	Zero	3	5.14	3.576
VC1LF	5	Full	3	5.67	1.704
VC0LF	0	Full	3	6.54	0.808
VC3LF	15	Full	3	5.78	1.704
VC1LZ	5	Zero	1	5.22	2.408
VC2LZ	10	Zero	1	5.19	2.864
VC3LF	15	Half	1	6	0.632
VC0LZ	0	Zero	1	5.25	2.464
VC1LH	5	Half	1	5.49	0.952
VC0LF	0	Full	1	6.78	0
VC2LF	10	Full	1	6.23	0
VC0LH	0	Half	1	6.26	0
VC2LH	10	Half	1	5.77	0.984
VC1LF	5	Full	1	5.68	0.824
VC3LZ	15	Zero	1	5.3	2.624
VC3LH	15	Half	1	5.82	0.384
VC0LH	0	Half	2	5.98	0.08
VC2LF	10	Full	2	5.51	1.32
VC0LZ	0	Zero	2	5.5	1.84
VC1LZ	5	Zero	2	5.33	1.848
VC3LH	15	Half	2	5.47	1.456
VC3LF	15	Full	2	6.44	0
VC2LZ	10	Zero	2	5.34	1.768
VC2LH	10	Half	2	6.16	0
VC0LF	0	Full	2	6.2	0
VC1LF	5	Full	2	6.13	0
VC1LH	5	Full	2	5.62	1.104
VC3LZ	15	Zero	2	5.32	2.176
VC2LF	10	Full	3	5.35	1.728
VC2LH	10	Half	3	5.52	1.296
VC3LH	15	Half	3	5.44	1.776
VC1LZ	5	Zero	3	5.34	2.016
VC0LH	0	Half	3	5.54	1.272
VC0LZ	0	Half	3	5.36	2.112
VC1LH	5	Half	3	5.6	0.312
VC3LZ	15	Zero	3	5.42	2.192
VC2LZ	10	Zero	3	5.51	1.984
VC1LF	5	Full	3	5.75	0.392
VC0LF	0	Full	3	5.55	0.76
VC3LF	15	Full	3	6.2	0
